# Supplementary material for: ﻿Two new species of Hyalella (Amphipoda, Dogielinotidae) from the Humid Chaco ecoregion of Paraguay
Source: Zookeys. 2024 Feb 12;1191:105–27. doi: 10.3897/zookeys.1191.113840 (PMC10880112; doi:10.3897/zookeys.1191.113840)
Supplement: XML Treatment for Hyalella julia [file zookeys.1191.113840-treatment2.xml]

<!DOCTYPE tp:taxon-treatment
  PUBLIC "-//TaxonX//DTD Taxonomic Treatment Publishing DTD v0 20100105//EN" "tax-treatment-NSO.dtd">
<tp:taxon-treatment xmlns:tp="http://www.plazi.org/taxpub"><tp:treatment-meta><kwd-group><label>Taxon classification</label><kwd>
              <named-content content-type="kingdom">Animalia</named-content>
            </kwd><kwd>
              <named-content content-type="order">Amphipoda</named-content>
            </kwd><kwd>
              <named-content content-type="family">Hyalellidae</named-content>
            </kwd></kwd-group><mixed-citation publication-type="journal"><person-group><name><surname>Mussini</surname><given-names>Giovanni</given-names></name><name><surname>Stepan</surname><given-names>Nicole D.</given-names></name><name><surname>Vargas</surname><given-names>Gersey</given-names></name></person-group><article-title>﻿Two new species of <italic><tp:taxon-name><tp:taxon-name-part taxon-name-part-type="genus" reg="Hyalella">Hyalella</tp:taxon-name-part></tp:taxon-name></italic> (<tp:taxon-name><tp:taxon-name-part taxon-name-part-type="order">Amphipoda</tp:taxon-name-part></tp:taxon-name>, <tp:taxon-name><tp:taxon-name-part taxon-name-part-type="family">Dogielinotidae</tp:taxon-name-part></tp:taxon-name>) from the Humid Chaco ecoregion of Paraguay</article-title><source>Zookeys</source><day>12</day><month>02</month><year>2024</year><volume>1191</volume><fpage>105</fpage><lpage>127</lpage><pub-id pub-id-type="doi">10.3897/zookeys.1191.113840</pub-id></mixed-citation></tp:treatment-meta><tp:nomenclature><label>﻿</label><tp:taxon-name>
            <object-id xmlns:xlink="http://www.w3.org/1999/xlink" content-type="arpha" xlink:type="simple">6F402ABB-05D3-519F-B17F-8AABB2DEB423</object-id>
            <tp:taxon-name-part taxon-name-part-type="genus" reg="Hyalella">Hyalella</tp:taxon-name-part>
            <tp:taxon-name-part taxon-name-part-type="species" reg="julia">julia</tp:taxon-name-part>
            <object-id xmlns:xlink="http://www.w3.org/1999/xlink" content-type="zoobank" xlink:type="simple">https://zoobank.org/4F2CE36F-B2A1-47AB-A812-ED4CC0D6D4A7</object-id>
          </tp:taxon-name><tp:taxon-status xmlns:xlink="http://www.w3.org/1999/xlink" xlink:type="simple">sp. nov.</tp:taxon-status></tp:nomenclature><tp:treatment-sec sec-type="type material" id="SECID0ESMAE"><title>Type material.</title><p><bold><italic>Holotype</italic></bold>, male (Fig. <xref ref-type="fig" rid="F7">7A</xref>), total body length = 8.81 mm, head length = 0.78 mm (CIPLT-O-40); Allotype female (Fig. <xref ref-type="fig" rid="F7">7B</xref>), total body length = 5.44 mm, head length = 0.42 mm (CIPLT-O-40). Paraguay, Department of Ñeembucú, Pilar, Yegros Paso field locality (<named-content xmlns:xlink="http://www.w3.org/1999/xlink" content-type="dwc:verbatimCoordinates" xlink:type="simple"><named-content content-type="geo-json" specific-use="{&#34;type&#34;:&#34;Point&#34;,&#34;coordinates&#34;:[-58.269722,-26.864167]}" id="NCID0EINAE" xlink:type="simple">26°51'51"S, 58°16'11"W</named-content></named-content>), September, 06, 2021. <bold><italic>Paratypes</italic>.</bold> 9 males, 20 females (CIPLT-O-40), Yegros Paso field locality (<named-content xmlns:xlink="http://www.w3.org/1999/xlink" content-type="dwc:verbatimCoordinates" xlink:type="simple"><named-content content-type="geo-json" specific-use="{&#34;type&#34;:&#34;Point&#34;,&#34;coordinates&#34;:[-58.269722,-26.864167]}" id="NCID0EUNAE" xlink:type="simple">26°51'51"S, 58°16'11"W</named-content></named-content>).</p><fig id="F7" position="float" orientation="portrait"><object-id xmlns:xlink="http://www.w3.org/1999/xlink" content-type="doi" xlink:type="simple">10.3897/zookeys.1191.113840.figure7</object-id><object-id xmlns:xlink="http://www.w3.org/1999/xlink" content-type="arpha" xlink:type="simple">7FD09647-EBED-54C9-9225-52CF6ACF926D</object-id><label>Figure 7.</label><caption><p><italic><tp:taxon-name><tp:taxon-name-part taxon-name-part-type="genus" reg="Hyalella">Hyalella</tp:taxon-name-part><tp:taxon-name-part taxon-name-part-type="species" reg="julia">julia</tp:taxon-name-part></tp:taxon-name></italic> sp. nov., Department of Ñeembucú, Paraguay <bold>A</bold> holotype, male <bold>B</bold> allotype, female. Scale bars: 1 mm.</p></caption><graphic xmlns:xlink="http://www.w3.org/1999/xlink" xlink:href="zookeys-1191-105_article-113840__-g007.jpg" position="float" orientation="portrait" xlink:type="simple" id="oo_983121.jpg"><uri content-type="original_file" xlink:type="simple">https://binary.pensoft.net/fig/983121</uri></graphic></fig></tp:treatment-sec><tp:treatment-sec sec-type="type locality" id="SECID0EVOAE"><title>Type locality.</title><p>Paraguay, Department of Ñeembucú, Pilar, Yegros Paso field locality (<named-content xmlns:xlink="http://www.w3.org/1999/xlink" content-type="dwc:verbatimCoordinates" xlink:type="simple"><named-content content-type="geo-json" specific-use="{&#34;type&#34;:&#34;Point&#34;,&#34;coordinates&#34;:[-58.269722,-26.864167]}" id="NCID0E5OAE" xlink:type="simple">26°51'51"S, 58°16'11"W</named-content></named-content>).</p></tp:treatment-sec><tp:treatment-sec sec-type="diagnosis" id="SECID0EDPAE"><title>Diagnosis.</title><p>Flagella of antennae 1 and 2 with 10–11 and 13–14 articles, respectively. Left mandible incisor toothed, 4-denticulate; left lacinia mobilis 3-denticulate, with short median denticle and two prominent elongated denticles with serrated margin laterally. Gnathopod 2 propodus with palm lacking pronounced cup for dactylus, without papposerrate setae, with cuspidate setae with accessory setae on disto-posterior corner. Pereopod 5 slightly longer than other pereopods. Uropod 1 endopod with a curved seta. Uropod 3 ramus dorsal margin without setae. Uropod 3 peduncle with six simple setae apically. Uropod 3 peduncle longer than wide (rectangular).</p></tp:treatment-sec><tp:treatment-sec sec-type="description" id="SECID0EIPAE"><title>Description.</title><p><bold>Male</bold> (Figs <xref ref-type="fig" rid="F7">7</xref>–<xref ref-type="fig" rid="F11">11</xref>). Mean total body length: 7.24 mm; mean head length: 0.76 mm (<italic>N</italic> = 10). Body surface smooth. Epimeral plates not acuminate. Head smaller than first two thoracic segments, typically gammaridean, rostrum absent. Eyes pigmented, ovoid, located between insertion of antennae 1 and 2 (Fig. <xref ref-type="fig" rid="F8">8A</xref>).</p><fig id="F8" position="float" orientation="portrait"><object-id xmlns:xlink="http://www.w3.org/1999/xlink" content-type="doi" xlink:type="simple">10.3897/zookeys.1191.113840.figure8</object-id><object-id xmlns:xlink="http://www.w3.org/1999/xlink" content-type="arpha" xlink:type="simple">5DC359AC-796B-559A-B34E-4179D79D7C1B</object-id><label>Figure 8.</label><caption><p><italic><tp:taxon-name><tp:taxon-name-part taxon-name-part-type="genus" reg="Hyalella">Hyalella</tp:taxon-name-part><tp:taxon-name-part taxon-name-part-type="species" reg="julia">julia</tp:taxon-name-part></tp:taxon-name></italic> sp. nov., Department of Ñeembucú, Paraguay. Paratype, male <bold>A</bold> habitus <bold>B</bold> antenna 1 <bold>C</bold> antenna 2 <bold>D</bold> upper lip <bold>E</bold> left mandible with detail of lacinia and incisor rotated anticlockwise (<bold>E1</bold>) and clockwise (<bold>E2</bold>) <bold>F</bold> right mandible, with detail of lacinia and incisor rotated anticlockwise (<bold>F1</bold>) and clockwise (<bold>F2</bold>) <bold>G</bold> lower lip <bold>H</bold> maxilla 1 <bold>I</bold> maxilla 2 <bold>J</bold> maxilliped. Scale bars: 1 mm (<bold>A</bold>); 0.5 mm (<bold>B, C</bold>); 0.2 mm (<bold>D–J</bold>); 0.1 mm (<bold>E1, E2, F1, F2</bold>).</p></caption><graphic xmlns:xlink="http://www.w3.org/1999/xlink" xlink:href="zookeys-1191-105_article-113840__-g008.jpg" position="float" orientation="portrait" xlink:type="simple" id="oo_983122.jpg"><uri content-type="original_file" xlink:type="simple">https://binary.pensoft.net/fig/983122</uri></graphic></fig><p>Antenna 1 about 3.2× shorter than body length, 1.3× shorter than antenna 2, 2.2× longer than peduncle of antenna 2; peduncle not surpassing head length; flagellum with 10–11 articles, 2.1× longer than peduncle; aesthetascs occurring distally after article 4 (Fig. <xref ref-type="fig" rid="F8">8B</xref>).</p><p>Antenna 2 about half of body length; peduncle 1.1× longer than head; articles 1 to 3 with several simple setae on distal margin, article 3 with several simple setae on lateral margin; flagellum 2.4× longer than peduncle, with 13–14 articles, with basal article elongated; articles with several simple setae on distal margins; four simple setae apically (Fig. <xref ref-type="fig" rid="F8">8C</xref>).</p><p>Basic amphipodan mandibles (sensu <xref ref-type="bibr" rid="B35">Watling 1993</xref>), without palp; left incisor toothed, 4-denticulate; left lacinia mobilis 3-denticulate, with short median denticle, with two prominent elongated denticles with serrated upper margin laterally. Setal row with four papposerrate setae, molar process large and cylindrical, triturative, with one accessory seta (Fig. <xref ref-type="fig" rid="F8">8E</xref>). Right mandible incisor 7-denticulate; lacinia 4-denticulate, setal row with six papposerrate setae (Fig. <xref ref-type="fig" rid="F8">8F</xref>).</p><p>Upper lip distal margin rounded, covered by several setules on dorsal and ventral faces (Fig. <xref ref-type="fig" rid="F8">8D</xref>). Lower lip outer lobes rounded and distally notched, covered distally by several setules on dorsal and ventral faces (Fig. <xref ref-type="fig" rid="F8">8G</xref>).</p><p>Maxilla 1 inner plate slender, 1.4× shorter than outer plate, with two apical papposerrate setae and several setules laterally; outer plate with nine serrate setae (Fig. <xref ref-type="fig" rid="F8">8H</xref>). Palp short, uniarticulate, 1.2× longer than wide, with a distal setule, reaching less than half of distance between base of palp and base of setae on outer plate.</p><p>Maxilla 2 inner plate 1.1× longer than outer plate; inner plate with one papposerrate seta and several simple and serrate setae apically, with several setules laterally; outer plate with several simple setae, longest apically, with several setules laterally (Fig. <xref ref-type="fig" rid="F8">8I</xref>).</p><p>Maxilliped inner plate 1.7× longer than wide, apically truncated, with three apical cuspidate setae and several simple setae, without comb-scales; outer plate 1.3× longer than inner plate, apically rounded, with several apical and lateral simple setae; palp 2.3× longer than inner plate, 1.7× longer than outer plate, with four articles; article 1 1.3× longer than wide, with strongly concave distal margin; article 2 1.0× longer than wide, with inner, outer, and distal margins with several long simple setae; article 3 1.2× longer than wide, with inner and outer margins with several simple setae; article 4 unguiform, 1.5× longer than wide, 2.0× shorter than third article, with distal simple setae, with distal nail and comb-scales absent (Fig. <xref ref-type="fig" rid="F8">8J</xref>).</p><p>Gnathopod 1 subchelate; coxal plate 1.9× wider than long; basis with one simple seta on inner margin and one on disto-posterior corner, ischium with few simple setae on disto-posterior corner; merus with several simple setae on posterior margin; carpus 1.5× longer than wide, 1.2× longer and 1.2× wider than propodus, with several simple setae on disto-anterior corner, some with accessory seta, with few simple setae on inner margin, with posterior lobe folded to form scoop-like structure, with pectinate margin with comb-scales, several serrate setae and polygonal pattern; propodus 1.6× longer than wide, hammer-shaped, with simple seta with accessory seta on anterior margin, with inner margin with several simple setae, with several long simple setae on disto-anterior corner; palm slope transverse, margin slightly concave, with many simple setae, with disto-posterior corner with cuspidate seta with accessory seta; dactylus claw-like, congruent with palm, without comb-scales (Fig. <xref ref-type="fig" rid="F9">9A</xref>). Microtrichs present on propodus.</p><fig id="F9" position="float" orientation="portrait"><object-id xmlns:xlink="http://www.w3.org/1999/xlink" content-type="doi" xlink:type="simple">10.3897/zookeys.1191.113840.figure9</object-id><object-id xmlns:xlink="http://www.w3.org/1999/xlink" content-type="arpha" xlink:type="simple">10736C93-6BB2-5CE4-A877-D57B08A1FD27</object-id><label>Figure 9.</label><caption><p><italic><tp:taxon-name><tp:taxon-name-part taxon-name-part-type="genus" reg="Hyalella">Hyalella</tp:taxon-name-part><tp:taxon-name-part taxon-name-part-type="species" reg="julia">julia</tp:taxon-name-part></tp:taxon-name></italic> sp. nov. Paratype, male <bold>A</bold> gnathopod 1 <bold>B</bold> gnathopod 2. Scale bars: 0.5 mm.</p></caption><graphic xmlns:xlink="http://www.w3.org/1999/xlink" xlink:href="zookeys-1191-105_article-113840__-g009.jpg" position="float" orientation="portrait" xlink:type="simple" id="oo_983123.jpg"><uri content-type="original_file" xlink:type="simple">https://binary.pensoft.net/fig/983123</uri></graphic></fig><p>Gnathopod 2 subchelate; coxal plate 1.8× wider than long; basis with one simple seta on anterior margin and several simple setae on disto-posterior margin; merus with several simple setae on posterior margin; carpus 2.0× wider than long, with one simple seta on inner margin and two on disto-anterior, with posterior lobe slim produced between merus and propodus, with posterior margin pectinate, with several serrate setae and comb-scales; propodus ovate, 1.4× longer than wide, with two simple setae on anterior margin; palm subequal to posterior margin of propodus, slope oblique, margin convex, with several long and short simple setae with accessory setae; disto-posterior corner with two cuspidate setae with accessory setae; very shallow cup for dactylus; dactylus claw-like, congruent with palm, without comb-scales (Fig. <xref ref-type="fig" rid="F9">9B</xref>).</p><p>Pereopods 3 to 7 simple. Pereopods 3 and 4 (Fig. <xref ref-type="fig" rid="F10">10A, B</xref>) with posterior margins of merus and carpus with several simple and cuspidate setae; propodus posterior margin with several simple and cuspidate setae; dactylus 2.6× and 1.9× shorter than propodus in pereopods 3 and 4, respectively, unguiform. Pereopods 5 to 7 (Fig. <xref ref-type="fig" rid="F10">10C–E</xref>) with posterior margins of merus, carpus and propodus with several cuspidate and simple setae; dactylus 2.7×, 2.6×, and 3.0× shorter than propodus, respectively, unguiform, with a plumose seta dorsally. Pereopod 3 and 4 of similar sizes, shorter than pereopods 5–7; pereopods 6 and 7 of similar length, pereopod 5 slightly longer than other pereopods.</p><fig id="F10" position="float" orientation="portrait"><object-id xmlns:xlink="http://www.w3.org/1999/xlink" content-type="doi" xlink:type="simple">10.3897/zookeys.1191.113840.figure10</object-id><object-id xmlns:xlink="http://www.w3.org/1999/xlink" content-type="arpha" xlink:type="simple">7CF99E8B-3C84-5CE3-9464-BC5F3FF650BC</object-id><label>Figure 10.</label><caption><p><italic><tp:taxon-name><tp:taxon-name-part taxon-name-part-type="genus" reg="Hyalella">Hyalella</tp:taxon-name-part><tp:taxon-name-part taxon-name-part-type="species" reg="julia">julia</tp:taxon-name-part></tp:taxon-name></italic> sp. nov. Paratype, male <bold>A</bold> pereopod 3 <bold>B</bold> pereopod 4 <bold>C</bold> pereopod 5 <bold>D</bold> pereopod 6 <bold>E</bold> pereopod 7. Scale bars: 0.5 mm.</p></caption><graphic xmlns:xlink="http://www.w3.org/1999/xlink" xlink:href="zookeys-1191-105_article-113840__-g010.jpg" position="float" orientation="portrait" xlink:type="simple" id="oo_983124.jpg"><uri content-type="original_file" xlink:type="simple">https://binary.pensoft.net/fig/983124</uri></graphic></fig><p>Pleopods not modified, biramous, elongated; peduncle 4.0× longer than wide, 1.5× shorter than mean size of rami, with coupling spines distally; both rami multi-annulated, longer than peduncle; articles decreasing in size distally in both rami; both rami with several plumose setae (Fig. <xref ref-type="fig" rid="F11">11A</xref>).</p><fig id="F11" position="float" orientation="portrait"><object-id xmlns:xlink="http://www.w3.org/1999/xlink" content-type="doi" xlink:type="simple">10.3897/zookeys.1191.113840.figure11</object-id><object-id xmlns:xlink="http://www.w3.org/1999/xlink" content-type="arpha" xlink:type="simple">288B9817-916F-51B8-A132-C6A3E305AAA4</object-id><label>Figure 11.</label><caption><p><italic><tp:taxon-name><tp:taxon-name-part taxon-name-part-type="genus" reg="Hyalella">Hyalella</tp:taxon-name-part><tp:taxon-name-part taxon-name-part-type="species" reg="julia">julia</tp:taxon-name-part></tp:taxon-name></italic> sp. nov. Paratype, male <bold>A</bold> pleopod <bold>B</bold> uropod 1 <bold>C</bold> uropod 2 <bold>D</bold> uropod 3 <bold>E</bold> male telson <bold>F</bold> paratype, female telson. Scale bars: 0.5 mm (<bold>A–C</bold>); 0.2 mm (<bold>D–F</bold>).</p></caption><graphic xmlns:xlink="http://www.w3.org/1999/xlink" xlink:href="zookeys-1191-105_article-113840__-g011.jpg" position="float" orientation="portrait" xlink:type="simple" id="oo_983125.jpg"><uri content-type="original_file" xlink:type="simple">https://binary.pensoft.net/fig/983125</uri></graphic></fig><p>Uropod 1 1.3× longer than uropod 2; peduncle 1.1× shorter than outer ramus and 1.2× shorter than inner ramus, with three cuspidate setae; inner ramus 1.1× longer than outer ramus, with four cuspidate setae dorsally, and one long curved seta and five cuspidate setae apically; outer ramus with four cuspidate setae dorsally and five cuspidate setae apically (Fig. <xref ref-type="fig" rid="F11">11B</xref>).</p><p>Uropod 2 1.3× shorter than uropod 1; peduncle rectangular, 1.0× shorter than outer ramus and 1.3× than inner ramus, 2.4× wider than outer ramus and 1.3× than inner ramus, with one cuspidate seta dorsally; inner ramus 1.3× longer than outer ramus, with three cuspidate setae dorsally and three cuspidate setae apically; outer ramus with four cuspidate setae dorsally and four cuspidate setae apically (Fig. <xref ref-type="fig" rid="F11">11C</xref>).</p><p>Uropod 3 (Fig. <xref ref-type="fig" rid="F11">11D</xref>) 1.6× shorter than peduncle of uropod 1 and 1.1× than peduncle of uropod 2; peduncle 1.9× longer than wide, 2.0× wider than ramus, with six cuspidate setae apically; inner ramus absent; outer ramus uniarticulate, subequal in length to peduncle, with six simple setae apically.</p><p>Telson entire, 1.1× longer than wide, with convex margins, and rounded apically, without setae laterally, and with five cuspidate setae apically (Fig. <xref ref-type="fig" rid="F2">2D</xref>).</p><p>Coxal gills sac-like present on pereonites 3 to 6; sternal gills tubular and present on pereonites 3 to 7.</p><p><bold>Female</bold> (Figs <xref ref-type="fig" rid="F7">7B</xref>, <xref ref-type="fig" rid="F11">11E</xref>, <xref ref-type="fig" rid="F12">12</xref>). Mean total body length: 5.23 mm; mean head length: 0.46 mm (<italic>N</italic> = 21).</p><fig id="F12" position="float" orientation="portrait"><object-id xmlns:xlink="http://www.w3.org/1999/xlink" content-type="doi" xlink:type="simple">10.3897/zookeys.1191.113840.figure12</object-id><object-id xmlns:xlink="http://www.w3.org/1999/xlink" content-type="arpha" xlink:type="simple">72539A72-1623-5937-AC18-C73D14F08C9D</object-id><label>Figure 12.</label><caption><p><italic><tp:taxon-name><tp:taxon-name-part taxon-name-part-type="genus" reg="Hyalella">Hyalella</tp:taxon-name-part><tp:taxon-name-part taxon-name-part-type="species" reg="julia">julia</tp:taxon-name-part></tp:taxon-name></italic> sp. nov. Paratype, female <bold>A</bold> gnathopod 1 <bold>B</bold> gnathopod 2. Scale bars: 0.5 mm.</p></caption><graphic xmlns:xlink="http://www.w3.org/1999/xlink" xlink:href="zookeys-1191-105_article-113840__-g012.jpg" position="float" orientation="portrait" xlink:type="simple" id="oo_983126.jpg"><uri content-type="original_file" xlink:type="simple">https://binary.pensoft.net/fig/983126</uri></graphic></fig><p>Antennae similar in shape to male. Antenna 1 flagellum with 10–11 articles. Antenna 2 flagellum with 11–12 articles.</p><p>Gnathopod 1 (Fig. <xref ref-type="fig" rid="F12">12A</xref>) slightly larger than male gnathopod 1 different from male gnathopod 1 in shape; basis with few simple setae on disto-anterior and posterior margins; ischium with several simple setae on disto-posterior margin; merus with several simple setae on posterior margin; carpus 1.6× longer than wide, with several serrate setae on disto-anterior corner, posterior lobe with pectinate margin, with comb-scales and one row of serrate setae; propodus 1.8× longer than wide, hammer-shaped; anterior margin with two simple setae, disto-anterior corner with several simple setae, posterior margin with several simple setae and comb-scales, inner margin with four simple setae; palm slope transverse, margin slightly irregular, slightly concave, with several simple setae, with few simple setae and two long cuspidate setae on disto-posterior corner; dactylus claw-like, with one plumose seta dorsally.</p><p>Gnathopod 2 (Fig. <xref ref-type="fig" rid="F12">12B</xref>) similar in size and shape to gnathopod 1; basis and ischium with several simple setae on disto-posterior corner; merus with several simple setae on posterior margin; carpus 1.3× longer than wide, with several simple setae on disto-anterior corner, posterior lobe produced and forming scoop-like structure, pectinate margin with comb-scales, several serrate setae and polygonal pattern; propodus 1.6× longer than wide, hammer-shaped, with comb-scales on disto-posterior margin, with few simple setae on anterior and posterior margins, with several long simple setae on disto-anterior corner, inner face with several simple setae; palm slope oblique, margin slightly irregular, with several simple setae, disto-posterior corner with two simple and two cuspidate setae; dactylus claw-like, with one plumose seta dorsally.</p><p>Telson subequal in length and width, with more convex lateral margins than in male, and with five cuspidate setae, one with accessory seta.</p><p>Uropod 1 similar in size and shape to male uropod 1, except for absence of curved seta.</p></tp:treatment-sec><tp:treatment-sec sec-type="habitat" id="SECID0EI1AE"><title>Habitat.</title><p>Freshwater, epigean.</p></tp:treatment-sec><tp:treatment-sec sec-type="distribution" id="SECID0EN1AE"><title>Distribution.</title><p>Paraguay, Department of Ñeembucú, Pilar. Field locality of Yegros Paso (<named-content xmlns:xlink="http://www.w3.org/1999/xlink" content-type="dwc:verbatimCoordinates" xlink:type="simple"><named-content content-type="geo-json" specific-use="{&#34;type&#34;:&#34;Point&#34;,&#34;coordinates&#34;:[-58.269722,-26.864167]}" id="NCID0EW1AE" xlink:type="simple">26°51'51"S, 58°16'11"W</named-content></named-content>).</p></tp:treatment-sec><tp:treatment-sec sec-type="etymology" id="SECID0E21AE"><title>Etymology.</title><p>In honour of the late Don Julio Rafael Contreras, for his seminal studies of Paraguayan biodiversity and generous support of Fundación Para La Tierra.</p><sec sec-type="﻿Taxonomic remarks" id="SECID0EA2AE"><title>﻿Taxonomic remarks</title><p><italic><tp:taxon-name><tp:taxon-name-part taxon-name-part-type="genus" reg="Hyalella">Hyalella</tp:taxon-name-part><tp:taxon-name-part taxon-name-part-type="species" reg="mboitui">mboitui</tp:taxon-name-part></tp:taxon-name></italic> sp. nov. and <italic><tp:taxon-name><tp:taxon-name-part taxon-name-part-type="genus" reg="Hyalella">H.</tp:taxon-name-part><tp:taxon-name-part taxon-name-part-type="species" reg="julia">julia</tp:taxon-name-part></tp:taxon-name></italic> sp. nov. can be recognised as distinct species based on the taxonomic keys by <xref ref-type="bibr" rid="B6">Damborenea et al. (2020)</xref> and morphological differences from other recently described South American species (<xref ref-type="bibr" rid="B22">Reis et al. 2020</xref>; <xref ref-type="bibr" rid="B15">Jaume et al. 2021</xref>; <xref ref-type="bibr" rid="B16">Limberger et al. 2021</xref>; <xref ref-type="bibr" rid="B24">Rocha Penoni et al. 2021</xref>; <xref ref-type="bibr" rid="B29">Talhaferro et al. 2021a</xref>, <xref ref-type="bibr" rid="B30">b</xref>; Vernica et al. 2022; <xref ref-type="bibr" rid="B34">Waller et al. 2022</xref>; <xref ref-type="bibr" rid="B21">Peralta and Verónica 2023</xref>; <xref ref-type="bibr" rid="B23">Reis et al. 2023</xref>). Both <italic><tp:taxon-name><tp:taxon-name-part taxon-name-part-type="genus" reg="Hyalella">H.</tp:taxon-name-part><tp:taxon-name-part taxon-name-part-type="species" reg="mboitui">mboitui</tp:taxon-name-part></tp:taxon-name></italic> and <italic><tp:taxon-name><tp:taxon-name-part taxon-name-part-type="genus" reg="Hyalella">H.</tp:taxon-name-part><tp:taxon-name-part taxon-name-part-type="species" reg="julia">julia</tp:taxon-name-part></tp:taxon-name></italic> show a smooth body without dorsal or lateral processes or mucronations, have pigmented eyes, and lack setae on the dorsal margin of uropod 3. The presence of a curved seta on the ramus of male uropod 1 links both new taxa to a large cluster of South American species spanning Venezuela, Brazil, Chile, Argentina and Uruguay (<xref ref-type="bibr" rid="B1">Bastos-Pereira and Bueno 2012</xref>; <xref ref-type="bibr" rid="B25">Rodrigues et al. 2014</xref>; <xref ref-type="bibr" rid="B6">Damborenea et al. 2020</xref>; <xref ref-type="bibr" rid="B29">Talhaferro et al. 2021a</xref>).</p><p>Like <italic><tp:taxon-name><tp:taxon-name-part taxon-name-part-type="genus" reg="Hyalella">H.</tp:taxon-name-part><tp:taxon-name-part taxon-name-part-type="species" reg="brasiliensis">brasiliensis</tp:taxon-name-part></tp:taxon-name></italic> Bousfield, 1996 from Paraná State (Brazil), both <italic><tp:taxon-name><tp:taxon-name-part taxon-name-part-type="genus" reg="Hyalella">H.</tp:taxon-name-part><tp:taxon-name-part taxon-name-part-type="species" reg="mboitui">mboitui</tp:taxon-name-part></tp:taxon-name></italic> and <italic><tp:taxon-name><tp:taxon-name-part taxon-name-part-type="genus" reg="Hyalella">H.</tp:taxon-name-part><tp:taxon-name-part taxon-name-part-type="species" reg="julia">julia</tp:taxon-name-part></tp:taxon-name></italic> lack plumose setae on their telson, but can be readily distinguished from this species by the number of setae on uropods 1 and 2 (<xref ref-type="bibr" rid="B2">Bousfield 1996</xref>; <xref ref-type="bibr" rid="B29">Talhaferro et al. 2021a</xref>, <xref ref-type="bibr" rid="B30">b</xref>). The presence of six apical setae on the rectangular peduncle of uropod 3 and its rectangular (longer than wide) shape in <italic><tp:taxon-name><tp:taxon-name-part taxon-name-part-type="genus" reg="Hyalella">H.</tp:taxon-name-part><tp:taxon-name-part taxon-name-part-type="species" reg="mboitui">mboitui</tp:taxon-name-part></tp:taxon-name></italic> and <italic><tp:taxon-name><tp:taxon-name-part taxon-name-part-type="genus" reg="Hyalella">H.</tp:taxon-name-part><tp:taxon-name-part taxon-name-part-type="species" reg="julia">julia</tp:taxon-name-part></tp:taxon-name></italic> are shared with the Argentinian taxa <italic><tp:taxon-name><tp:taxon-name-part taxon-name-part-type="genus" reg="Hyalella">H.</tp:taxon-name-part><tp:taxon-name-part taxon-name-part-type="species" reg="pampeana">pampeana</tp:taxon-name-part></tp:taxon-name></italic> Cavalieri, 1968 and <italic><tp:taxon-name><tp:taxon-name-part taxon-name-part-type="genus" reg="Hyalella">H.</tp:taxon-name-part><tp:taxon-name-part taxon-name-part-type="species" reg="bonariensis">bonariensis</tp:taxon-name-part></tp:taxon-name></italic> Dos Santos, Bond-Buckup &amp; Araujo, 2008, and with <italic><tp:taxon-name><tp:taxon-name-part taxon-name-part-type="genus" reg="Hyalella">H.</tp:taxon-name-part><tp:taxon-name-part taxon-name-part-type="species" reg="gauchensis">gauchensis</tp:taxon-name-part></tp:taxon-name></italic><xref ref-type="bibr" rid="B27">Streck et al., 2017</xref> from Rio Grande do Sul, Brazil (<xref ref-type="bibr" rid="B6">Damborenea et al. 2020</xref>). However, the two Paraguayan species lack the space between the dactylus and the margin of the propodus of male gnathopod 2 characteristics of <italic><tp:taxon-name><tp:taxon-name-part taxon-name-part-type="genus" reg="Hyalella">H.</tp:taxon-name-part><tp:taxon-name-part taxon-name-part-type="species" reg="pampeana">pampeana</tp:taxon-name-part></tp:taxon-name></italic> (<xref ref-type="bibr" rid="B8">Dos Santos et al. 2008</xref>) and differ markedly from <italic><tp:taxon-name><tp:taxon-name-part taxon-name-part-type="genus" reg="Hyalella">H.</tp:taxon-name-part><tp:taxon-name-part taxon-name-part-type="species" reg="bonariensis">bonariensis</tp:taxon-name-part></tp:taxon-name></italic> in the pattern and distribution of setae and comb-scales on their limbs and telson, as well as in the numbers of denticles on the mandibular incisor and lacinia mobilis (<xref ref-type="bibr" rid="B8">Dos Santos et al. 2008</xref>). In addition, they differ from <italic><tp:taxon-name><tp:taxon-name-part taxon-name-part-type="genus" reg="Hyalella">H.</tp:taxon-name-part><tp:taxon-name-part taxon-name-part-type="species" reg="gauchensis">gauchensis</tp:taxon-name-part></tp:taxon-name></italic> in their mandibular morphology and setal cover of the telson and uropods (cf. <xref ref-type="bibr" rid="B27">Streck et al. 2017</xref>).</p><p>The two new Paraguayan taxa are also readily distinguishable from recently described <italic><tp:taxon-name><tp:taxon-name-part taxon-name-part-type="genus" reg="Hyalella">Hyalella</tp:taxon-name-part></tp:taxon-name></italic> species from nearby Argentina (<xref ref-type="bibr" rid="B20">Peralta and Miranda 2019</xref>; <xref ref-type="bibr" rid="B33">Vernica and Alejandra 2022</xref>) and southern Brazil (<xref ref-type="bibr" rid="B22">Reis et al. 2020</xref>; <xref ref-type="bibr" rid="B16">Limberger et al. 2021</xref>; <xref ref-type="bibr" rid="B24">Rocha Penoni et al. 2021</xref>;<xref ref-type="bibr" rid="B29">Talhaferro et al. 2021a</xref>, <xref ref-type="bibr" rid="B30">b</xref>) by the number and type of setae on the telson and uropods 1 and 3 (Figs <xref ref-type="fig" rid="F5">5B, D</xref>, <xref ref-type="fig" rid="F11">11B, D</xref>). Their level of morphological differentiation also indicates that the new Paraguayan species cannot be subsumed under the South American <italic><tp:taxon-name><tp:taxon-name-part taxon-name-part-type="genus" reg="Hyalella">H.</tp:taxon-name-part><tp:taxon-name-part taxon-name-part-type="species" reg="curvispina">curvispina</tp:taxon-name-part></tp:taxon-name></italic> Shoemaker, 1942 species complex, which appears to comprise significant cryptic diversity based on recent molecular marker analyses (<xref ref-type="bibr" rid="B34">Waller et al. 2022</xref>). Despite similarities in telson shape and the morphology and setal cover of maxillae and maxillipeds (Figs <xref ref-type="fig" rid="F2">2H–J</xref>, <xref ref-type="fig" rid="F8">8H–J</xref>; <xref ref-type="bibr" rid="B26">Shoemaker 1942</xref>; <xref ref-type="bibr" rid="B12">Grosso and Peralta 1999</xref>), <italic><tp:taxon-name><tp:taxon-name-part taxon-name-part-type="genus" reg="Hyalella">H.</tp:taxon-name-part><tp:taxon-name-part taxon-name-part-type="species" reg="mboitui">mboitui</tp:taxon-name-part></tp:taxon-name></italic> and <italic><tp:taxon-name><tp:taxon-name-part taxon-name-part-type="genus" reg="Hyalella">H.</tp:taxon-name-part><tp:taxon-name-part taxon-name-part-type="species" reg="julia">julia</tp:taxon-name-part></tp:taxon-name></italic> are distinguished from <italic><tp:taxon-name><tp:taxon-name-part taxon-name-part-type="genus" reg="Hyalella">H.</tp:taxon-name-part><tp:taxon-name-part taxon-name-part-type="species" reg="curvispina">curvispina</tp:taxon-name-part></tp:taxon-name></italic> by their diagnostic mandibular dentition, the absence of a plumose seta on the dactyli of male gnathopods, the number of setae on the telson, and the shape and number of setae of the uropod 3 peduncle, which is wider than long in <italic><tp:taxon-name><tp:taxon-name-part taxon-name-part-type="genus" reg="Hyalella">H.</tp:taxon-name-part><tp:taxon-name-part taxon-name-part-type="species" reg="curvispina">curvispina</tp:taxon-name-part></tp:taxon-name></italic> (<xref ref-type="bibr" rid="B26">Shoemaker 1942</xref>; <xref ref-type="bibr" rid="B12">Grosso and Peralta 1999</xref>; <xref ref-type="bibr" rid="B6">Damborenea et al. 2020</xref>) but not in <italic><tp:taxon-name><tp:taxon-name-part taxon-name-part-type="genus" reg="Hyalella">H.</tp:taxon-name-part><tp:taxon-name-part taxon-name-part-type="species" reg="mboitui">mboitui</tp:taxon-name-part></tp:taxon-name></italic> and <italic><tp:taxon-name><tp:taxon-name-part taxon-name-part-type="genus" reg="Hyalella">H.</tp:taxon-name-part><tp:taxon-name-part taxon-name-part-type="species" reg="julia">julia</tp:taxon-name-part></tp:taxon-name></italic> (Figs <xref ref-type="fig" rid="F5">5D</xref>, <xref ref-type="fig" rid="F11">11C</xref>).</p><p>Despite the geographical vicinity of their type locations, <italic><tp:taxon-name><tp:taxon-name-part taxon-name-part-type="genus" reg="Hyalella">H.</tp:taxon-name-part><tp:taxon-name-part taxon-name-part-type="species" reg="mboitui">mboitui</tp:taxon-name-part></tp:taxon-name></italic> and <italic><tp:taxon-name><tp:taxon-name-part taxon-name-part-type="genus" reg="Hyalella">H.</tp:taxon-name-part><tp:taxon-name-part taxon-name-part-type="species" reg="julia">julia</tp:taxon-name-part></tp:taxon-name></italic> are separated by clear morphological differences at the level of the gnathopods, uropods and mandibles, as well as by minor differences in the morphology and setal covers of their antennae, maxillae and maxillipeds. Antennae 1 and 2 have fewer articles in their flagellum in <italic><tp:taxon-name><tp:taxon-name-part taxon-name-part-type="genus" reg="Hyalella">H.</tp:taxon-name-part><tp:taxon-name-part taxon-name-part-type="species" reg="julia">julia</tp:taxon-name-part></tp:taxon-name></italic> than in <italic><tp:taxon-name><tp:taxon-name-part taxon-name-part-type="genus" reg="Hyalella">H.</tp:taxon-name-part><tp:taxon-name-part taxon-name-part-type="species" reg="mboitui">mboitui</tp:taxon-name-part></tp:taxon-name></italic>: <italic><tp:taxon-name><tp:taxon-name-part taxon-name-part-type="genus" reg="Hyalella">H.</tp:taxon-name-part><tp:taxon-name-part taxon-name-part-type="species" reg="julia">julia</tp:taxon-name-part></tp:taxon-name></italic> has minimally 13 articles in antenna 1 and 16 in antenna 2, whereas <italic><tp:taxon-name><tp:taxon-name-part taxon-name-part-type="genus" reg="Hyalella">H.</tp:taxon-name-part><tp:taxon-name-part taxon-name-part-type="species" reg="mboitui">mboitui</tp:taxon-name-part></tp:taxon-name></italic> has minimally 10 in antenna 1 and 13 in antenna 2. The mandibles of the two taxa differ in the number of incisor teeth, with 5 and 6 teeth present in the left mandibles of <italic><tp:taxon-name><tp:taxon-name-part taxon-name-part-type="genus" reg="Hyalella">H.</tp:taxon-name-part><tp:taxon-name-part taxon-name-part-type="species" reg="mboitui">mboitui</tp:taxon-name-part></tp:taxon-name></italic> and <italic><tp:taxon-name><tp:taxon-name-part taxon-name-part-type="genus" reg="Hyalella">H.</tp:taxon-name-part><tp:taxon-name-part taxon-name-part-type="species" reg="julia">julia</tp:taxon-name-part></tp:taxon-name></italic>, respectively, and 4 and 7 in their right mandibles. In addition, the left lacinia mobilis of <italic><tp:taxon-name><tp:taxon-name-part taxon-name-part-type="genus" reg="Hyalella">H.</tp:taxon-name-part><tp:taxon-name-part taxon-name-part-type="species" reg="julia">julia</tp:taxon-name-part></tp:taxon-name></italic> lacks the distinctive median serrated surface of <italic><tp:taxon-name><tp:taxon-name-part taxon-name-part-type="genus" reg="Hyalella">H.</tp:taxon-name-part><tp:taxon-name-part taxon-name-part-type="species" reg="mboitui">mboitui</tp:taxon-name-part></tp:taxon-name></italic>, and sports instead two prominent, elongated denticles with a serrated edge laterally. The maxillipeds of the two species differ in the number of cuspidate setae on the outer plate and in the shape of palp articles (Figs <xref ref-type="fig" rid="F2">2J</xref>, <xref ref-type="fig" rid="F8">8J</xref>). The male gnathopods of <italic><tp:taxon-name><tp:taxon-name-part taxon-name-part-type="genus" reg="Hyalella">H.</tp:taxon-name-part><tp:taxon-name-part taxon-name-part-type="species" reg="julia">julia</tp:taxon-name-part></tp:taxon-name></italic> and <italic><tp:taxon-name><tp:taxon-name-part taxon-name-part-type="genus" reg="Hyalella">H.</tp:taxon-name-part><tp:taxon-name-part taxon-name-part-type="species" reg="mboitui">mboitui</tp:taxon-name-part></tp:taxon-name></italic> differ in the number and type of setae: notably, papposerrate setae are absent in the disto-posterior corner of the gnathopod 2 propodues in <italic><tp:taxon-name><tp:taxon-name-part taxon-name-part-type="genus" reg="Hyalella">H.</tp:taxon-name-part><tp:taxon-name-part taxon-name-part-type="species" reg="julia">julia</tp:taxon-name-part></tp:taxon-name></italic>, which shows instead two stout cuspidate setae with accessory setae (Fig. <xref ref-type="fig" rid="F9">9B</xref>, cf. Fig. <xref ref-type="fig" rid="F3">3B</xref>). Papposerrate setae are also present on gnathopod 1 in <italic><tp:taxon-name><tp:taxon-name-part taxon-name-part-type="genus" reg="Hyalella">H.</tp:taxon-name-part><tp:taxon-name-part taxon-name-part-type="species" reg="mboitui">mboitui</tp:taxon-name-part></tp:taxon-name></italic>, but not <italic><tp:taxon-name><tp:taxon-name-part taxon-name-part-type="genus" reg="Hyalella">H.</tp:taxon-name-part><tp:taxon-name-part taxon-name-part-type="species" reg="julia">julia</tp:taxon-name-part></tp:taxon-name></italic> (Fig. <xref ref-type="fig" rid="F9">9A</xref>, cf. Fig. <xref ref-type="fig" rid="F3">3A</xref>). In addition, <italic><tp:taxon-name><tp:taxon-name-part taxon-name-part-type="genus" reg="Hyalella">H.</tp:taxon-name-part><tp:taxon-name-part taxon-name-part-type="species" reg="julia">julia</tp:taxon-name-part></tp:taxon-name></italic> lacks papposerrate setae on the disto-anterior margin of the gnathopod 1 propodus (Fig. <xref ref-type="fig" rid="F9">9A</xref>, cf. Fig. <xref ref-type="fig" rid="F3">3A</xref>). The propodi of female gnathopods are also more elongated and less subtriangular in <italic><tp:taxon-name><tp:taxon-name-part taxon-name-part-type="genus" reg="Hyalella">H.</tp:taxon-name-part><tp:taxon-name-part taxon-name-part-type="species" reg="julia">julia</tp:taxon-name-part></tp:taxon-name></italic>, and differ in the presence and extent of their cover of comb-scales (Fig. <xref ref-type="fig" rid="F6">6</xref>, cf. Fig. <xref ref-type="fig" rid="F12">12</xref>). Pereopod 5 is the shortest pereopod in <italic><tp:taxon-name><tp:taxon-name-part taxon-name-part-type="genus" reg="Hyalella">H.</tp:taxon-name-part><tp:taxon-name-part taxon-name-part-type="species" reg="mboitui">mboitui</tp:taxon-name-part></tp:taxon-name></italic>, but the longest in <italic><tp:taxon-name><tp:taxon-name-part taxon-name-part-type="genus" reg="Hyalella">H.</tp:taxon-name-part><tp:taxon-name-part taxon-name-part-type="species" reg="julia">julia</tp:taxon-name-part></tp:taxon-name></italic>. Moreover, uropods 1, 2 and 3 in the two species differ in the number of cuspidate setae on their rami and peduncle (Figs <xref ref-type="fig" rid="F5">5B, C</xref>, <xref ref-type="fig" rid="F11">11B, C</xref>).</p></sec><sec sec-type="﻿Habitat and conservation" id="SECID0ELQAG"><title>﻿Habitat and conservation</title><p>The geographical vicinity of the two new species and their distinct mandibular morphologies suggest that their differences may stem at least in part from trophic partitioning (<xref ref-type="bibr" rid="B16">Limberger et al. 2021</xref>). Distinct feeding habits may be tied to the different environments characterising the type localities of the two species (Fig. <xref ref-type="fig" rid="F13">13</xref>). Yegros Paso, the type locality of <italic><tp:taxon-name><tp:taxon-name-part taxon-name-part-type="genus" reg="Hyalella">H.</tp:taxon-name-part><tp:taxon-name-part taxon-name-part-type="species" reg="julia">julia</tp:taxon-name-part></tp:taxon-name></italic> (Fig. <xref ref-type="fig" rid="F13">13B</xref>), falls within a complex of seasonal ponds with relatively stagnant waters bordering on a stream. Locally, water bodies expand and contract in cyclic dry and wet phases depending on rainfall levels (<xref ref-type="bibr" rid="B13">Hordijk et al. 2023</xref>). In contrast, the bodies of water in the type localities of <italic><tp:taxon-name><tp:taxon-name-part taxon-name-part-type="genus" reg="Hyalella">H.</tp:taxon-name-part><tp:taxon-name-part taxon-name-part-type="species" reg="mboitui">mboitui</tp:taxon-name-part></tp:taxon-name></italic> (Ring Road and San Lorenzo; Fig. <xref ref-type="fig" rid="F13">13C, D</xref>) are characterised by somewhat stronger riverine influence, with more active flow regimes, and higher availability of macrophytes near the banks. Some distinctions in the morphology of their pleopod setae may suggest corresponding differences in locomotion. <italic><tp:taxon-name><tp:taxon-name-part taxon-name-part-type="genus" reg="Hyalella">Hyalella</tp:taxon-name-part><tp:taxon-name-part taxon-name-part-type="species" reg="julia">julia</tp:taxon-name-part></tp:taxon-name></italic> has denser, more strongly developed plumose setae on the pleopods that suggest a higher natatory capacity than in <italic><tp:taxon-name><tp:taxon-name-part taxon-name-part-type="genus" reg="Hyalella">H.</tp:taxon-name-part><tp:taxon-name-part taxon-name-part-type="species" reg="mboitui">mboitui</tp:taxon-name-part></tp:taxon-name></italic>, and may make <italic><tp:taxon-name><tp:taxon-name-part taxon-name-part-type="genus" reg="Hyalella">H.</tp:taxon-name-part><tp:taxon-name-part taxon-name-part-type="species" reg="julia">julia</tp:taxon-name-part></tp:taxon-name></italic> better adapted to swimming in lentic habitats (<xref ref-type="bibr" rid="B27">Streck et al. 2017</xref>). In contrast, <italic><tp:taxon-name><tp:taxon-name-part taxon-name-part-type="genus" reg="Hyalella">H.</tp:taxon-name-part><tp:taxon-name-part taxon-name-part-type="species" reg="mboitui">mboitui</tp:taxon-name-part></tp:taxon-name></italic> may predominantly inhabit substrates in its lotic environment or remain near the river bank macrophytes.</p><fig id="F13" position="float" orientation="portrait"><object-id xmlns:xlink="http://www.w3.org/1999/xlink" content-type="doi" xlink:type="simple">10.3897/zookeys.1191.113840.figure13</object-id><object-id xmlns:xlink="http://www.w3.org/1999/xlink" content-type="arpha" xlink:type="simple">875F9C58-D8DF-514E-9C03-5162BC068599</object-id><label>Figure 13.</label><caption><p>Localities of occurrence for <italic><tp:taxon-name><tp:taxon-name-part taxon-name-part-type="genus" reg="Hyalella">Hyalella</tp:taxon-name-part><tp:taxon-name-part taxon-name-part-type="species" reg="mboitui">mboitui</tp:taxon-name-part></tp:taxon-name></italic> sp. nov. and <italic><tp:taxon-name><tp:taxon-name-part taxon-name-part-type="genus" reg="Hyalella">Hyalella</tp:taxon-name-part><tp:taxon-name-part taxon-name-part-type="species" reg="julia">julia</tp:taxon-name-part></tp:taxon-name></italic> sp. nov. in Pilar, southwestern Paraguay <bold>A</bold> map showing the position of the type localities <bold>B–D</bold> with scale: 900 m <bold>B</bold> Yegros Paso <bold>C</bold> Ring Road <bold>D</bold> San Lorenzo.</p></caption><graphic xmlns:xlink="http://www.w3.org/1999/xlink" xlink:href="zookeys-1191-105_article-113840__-g013.jpg" position="float" orientation="portrait" xlink:type="simple" id="oo_983127.jpg"><uri content-type="original_file" xlink:type="simple">https://binary.pensoft.net/fig/983127</uri></graphic></fig><p>The type locality of <italic><tp:taxon-name><tp:taxon-name-part taxon-name-part-type="genus" reg="Hyalella">H.</tp:taxon-name-part><tp:taxon-name-part taxon-name-part-type="species" reg="julia">julia</tp:taxon-name-part></tp:taxon-name></italic> is managed for ongoing conservation and research projects on the endangered Pilar tuco-tuco (<italic><tp:taxon-name><tp:taxon-name-part taxon-name-part-type="genus" reg="Ctenomys">Ctenomys</tp:taxon-name-part><tp:taxon-name-part taxon-name-part-type="species" reg="pilarensis">pilarensis</tp:taxon-name-part></tp:taxon-name></italic>). In contrast, major developments are scheduled or currently taking place at the type localities of <italic><tp:taxon-name><tp:taxon-name-part taxon-name-part-type="genus" reg="Hyalella">H.</tp:taxon-name-part><tp:taxon-name-part taxon-name-part-type="species" reg="mboitui">mboitui</tp:taxon-name-part></tp:taxon-name></italic>, San Lorenzo and Ring Road, for the planned construction of flood defences. The connections between the bodies of water inhabited by <italic><tp:taxon-name><tp:taxon-name-part taxon-name-part-type="genus" reg="Hyalella">H.</tp:taxon-name-part><tp:taxon-name-part taxon-name-part-type="species" reg="mboitui">mboitui</tp:taxon-name-part></tp:taxon-name></italic> and <italic><tp:taxon-name><tp:taxon-name-part taxon-name-part-type="genus" reg="Hyalella">H.</tp:taxon-name-part><tp:taxon-name-part taxon-name-part-type="species" reg="julia">julia</tp:taxon-name-part></tp:taxon-name></italic>, and their seasonal continuity with the Ñeembucú River, preliminarily suggest that their area extends beyond the type localities. However, <italic><tp:taxon-name><tp:taxon-name-part taxon-name-part-type="genus" reg="Hyalella">Hyalella</tp:taxon-name-part></tp:taxon-name></italic> is known for its high degree of endemism across South America, and the geographic range of different species in the genus is highly variable (<xref ref-type="bibr" rid="B12">Grosso and Peralta 1999</xref>; <xref ref-type="bibr" rid="B27">Streck et al. 2017</xref>). To map the ranges of <italic><tp:taxon-name><tp:taxon-name-part taxon-name-part-type="genus" reg="Hyalella">H.</tp:taxon-name-part><tp:taxon-name-part taxon-name-part-type="species" reg="mboitui">mboitui</tp:taxon-name-part></tp:taxon-name></italic> and <italic><tp:taxon-name><tp:taxon-name-part taxon-name-part-type="genus" reg="Hyalella">H.</tp:taxon-name-part><tp:taxon-name-part taxon-name-part-type="species" reg="julia">julia</tp:taxon-name-part></tp:taxon-name></italic>, and the degree to which ongoing developments may threaten the species survival, we recommend a wider sampling of freshwater invertebrates in the wetland complex around Pilar and more broadly in the Ñeembucú region.</p><p>The discovery of two new crustacean species, collected in a non-targeted impact assessment survey near an urban area, highlights the untapped potential of the Ñeembucú wetlands for biodiversity and conservation research. This ecologically important patchwork of rivers, streams, and flooded grasslands is severely understudied, and its invertebrate fauna remains virtually unexplored amid escalating anthropic impacts (<xref ref-type="bibr" rid="B7">Dickens et al. 2020</xref>; <xref ref-type="bibr" rid="B19">Mereles et al. 2020</xref>). More broadly, despite still comprising unfragmented areas of natural habitat, the Humid Chaco ecoregion in Paraguay is under increasing pressure from land use changes, resulting in high and rapid ongoing biodiversity losses (<xref ref-type="bibr" rid="B19">Mereles et al. 2020</xref>). Therefore, taxonomic studies are urgently needed to address the large remaining gaps in the scientific understanding of the region’s biodiversity. Our findings of two undescribed species provide supporting evidence of the potential presence of a significant number of undocumented taxa in the Ñeembucú wetlands, which are likely to benefit from habitat protection measures.</p></sec></tp:treatment-sec><tp:treatment-sec><!--Section generated to contain objects referenced in tp:taxon-treatment.--><fig id="F2" position="float" orientation="portrait"><object-id xmlns:xlink="http://www.w3.org/1999/xlink" content-type="doi" xlink:type="simple">10.3897/zookeys.1191.113840.figure2</object-id><object-id xmlns:xlink="http://www.w3.org/1999/xlink" content-type="arpha" xlink:type="simple">E6D133EC-8006-5174-AFDA-7D732156E62B</object-id><label>Figure 2.</label><caption><p><italic><tp:taxon-name><tp:taxon-name-part taxon-name-part-type="genus" reg="Hyalella">Hyalella</tp:taxon-name-part><tp:taxon-name-part taxon-name-part-type="species" reg="mboitui">mboitui</tp:taxon-name-part></tp:taxon-name></italic> sp. nov., Department of Ñeembucú, Paraguay. Paratype, male <bold>A</bold> habitus <bold>B</bold> antenna 1 <bold>C</bold> antenna 2 <bold>D</bold> upper lip <bold>E</bold> left mandible, with detail of lacinia and incisor rotated anticlockwise (<bold>E1</bold>) and clockwise (<bold>E2</bold>) <bold>F</bold> right mandible, with detail of lacinia and incisor rotated anticlockwise (<bold>F1</bold>) and clockwise (<bold>F2</bold>) <bold>G</bold> lower lip <bold>H</bold> maxilla 1 <bold>I</bold> maxilla 2 <bold>J</bold> maxilliped. Scale bars: 1 mm (<bold>A</bold>); 0.5 mm (<bold>B, C</bold>); 0.2 mm (<bold>D–J</bold>); 0.1 mm (<bold>E1, E2, F1, F2</bold>).</p></caption><graphic xmlns:xlink="http://www.w3.org/1999/xlink" xlink:href="zookeys-1191-105_article-113840__-g002.jpg" position="float" orientation="portrait" xlink:type="simple" id="oo_983116.jpg"><uri content-type="original_file" xlink:type="simple">https://binary.pensoft.net/fig/983116</uri></graphic></fig><fig id="F5" position="float" orientation="portrait"><object-id xmlns:xlink="http://www.w3.org/1999/xlink" content-type="doi" xlink:type="simple">10.3897/zookeys.1191.113840.figure5</object-id><object-id xmlns:xlink="http://www.w3.org/1999/xlink" content-type="arpha" xlink:type="simple">3B6D80C0-DD4A-5DF8-AF2C-D581DBBDF90A</object-id><label>Figure 5.</label><caption><p><italic><tp:taxon-name><tp:taxon-name-part taxon-name-part-type="genus" reg="Hyalella">Hyalella</tp:taxon-name-part><tp:taxon-name-part taxon-name-part-type="species" reg="mboitui">mboitui</tp:taxon-name-part></tp:taxon-name></italic> sp. nov. Paratype, male. <bold>A</bold> pleopod <bold>B</bold> uropod 1 <bold>C</bold> uropod 2 <bold>D</bold> uropod 3 <bold>E</bold> male telson <bold>F</bold> paratype, female telson. Scale bars: 0.5 mm (<bold>A–D</bold>); 0.2 mm (<bold>E, F</bold>).</p></caption><graphic xmlns:xlink="http://www.w3.org/1999/xlink" xlink:href="zookeys-1191-105_article-113840__-g005.jpg" position="float" orientation="portrait" xlink:type="simple" id="oo_983119.jpg"><uri content-type="original_file" xlink:type="simple">https://binary.pensoft.net/fig/983119</uri></graphic></fig><fig id="F3" position="float" orientation="portrait"><object-id xmlns:xlink="http://www.w3.org/1999/xlink" content-type="doi" xlink:type="simple">10.3897/zookeys.1191.113840.figure3</object-id><object-id xmlns:xlink="http://www.w3.org/1999/xlink" content-type="arpha" xlink:type="simple">D95651D1-ED7B-56E0-8BA4-6A81538DA822</object-id><label>Figure 3.</label><caption><p><italic><tp:taxon-name><tp:taxon-name-part taxon-name-part-type="genus" reg="Hyalella">Hyalella</tp:taxon-name-part><tp:taxon-name-part taxon-name-part-type="species" reg="mboitui">mboitui</tp:taxon-name-part></tp:taxon-name></italic> sp. nov. Paratype, male <bold>A</bold> gnathopod 1 <bold>B</bold> gnathopod 2. Scale bars: 0.5 mm.</p></caption><graphic xmlns:xlink="http://www.w3.org/1999/xlink" xlink:href="zookeys-1191-105_article-113840__-g003.jpg" position="float" orientation="portrait" xlink:type="simple" id="oo_983117.jpg"><uri content-type="original_file" xlink:type="simple">https://binary.pensoft.net/fig/983117</uri></graphic></fig><fig id="F6" position="float" orientation="portrait"><object-id xmlns:xlink="http://www.w3.org/1999/xlink" content-type="doi" xlink:type="simple">10.3897/zookeys.1191.113840.figure6</object-id><object-id xmlns:xlink="http://www.w3.org/1999/xlink" content-type="arpha" xlink:type="simple">B4E657E0-6114-5D70-90EB-E6535A769B04</object-id><label>Figure 6.</label><caption><p><italic><tp:taxon-name><tp:taxon-name-part taxon-name-part-type="genus" reg="Hyalella">Hyalella</tp:taxon-name-part><tp:taxon-name-part taxon-name-part-type="species" reg="mboitui">mboitui</tp:taxon-name-part></tp:taxon-name></italic> sp. nov. Paratype, female. <bold>A</bold> gnathopod 1 <bold>B</bold> gnathopod 2. Scale bars: 0.5 mm.</p></caption><graphic xmlns:xlink="http://www.w3.org/1999/xlink" xlink:href="zookeys-1191-105_article-113840__-g006.jpg" position="float" orientation="portrait" xlink:type="simple" id="oo_983120.jpg"><uri content-type="original_file" xlink:type="simple">https://binary.pensoft.net/fig/983120</uri></graphic></fig></tp:treatment-sec><ref-list><ref id="B35"><mixed-citation xmlns:xlink="http://www.w3.org/1999/xlink" xlink:type="simple"><person-group><name name-style="western"><surname>Watling</surname><given-names>L</given-names></name></person-group> (<year>1993</year>) <article-title>Functional morphology of the amphipod mandible.</article-title><source>Journal of Natural History</source><volume>27</volume>(<issue>4</issue>): <fpage>837</fpage>–<lpage>849</lpage>. <ext-link xlink:href="10.1080/00222939300770511" ext-link-type="doi" xlink:type="simple">https://doi.org/10.1080/00222939300770511</ext-link></mixed-citation></ref><ref id="B6"><mixed-citation xmlns:xlink="http://www.w3.org/1999/xlink" xlink:type="simple"><person-group><name name-style="western"><surname>Damborenea</surname><given-names>C</given-names></name><name name-style="western"><surname>Rogers</surname><given-names>DC</given-names></name><name name-style="western"><surname>Thorp</surname><given-names>JH [Eds]</given-names></name></person-group> (<year>2020</year>) Thorp and Covich’s Freshwater Invertebrates (Vol. 5): Keys to Neotropical and Antarctic Fauna. Academic Press, London.</mixed-citation></ref><ref id="B22"><mixed-citation xmlns:xlink="http://www.w3.org/1999/xlink" xlink:type="simple"><person-group><name name-style="western"><surname>Reis</surname><given-names>GO</given-names></name><name name-style="western"><surname>Penoni</surname><given-names>LR</given-names></name><name name-style="western"><surname>Bueno</surname><given-names>AA</given-names></name></person-group> (<year>2020</year>) <article-title>First record of the genus <italic><tp:taxon-name><tp:taxon-name-part taxon-name-part-type="genus">Hyalella</tp:taxon-name-part></tp:taxon-name></italic> (<tp:taxon-name><tp:taxon-name-part taxon-name-part-type="order">Amphipoda</tp:taxon-name-part></tp:taxon-name>: <tp:taxon-name><tp:taxon-name-part taxon-name-part-type="family">Hyalellidae</tp:taxon-name-part></tp:taxon-name>) from Santa Catarina State, Brazil, with description of two new species.</article-title><source>Biota Neotropica</source><volume>20</volume>(<issue>2</issue>): <fpage>1</fpage>–<lpage>2</lpage>. <ext-link xlink:href="10.1590/1676-0611-bn-2019-0879" ext-link-type="doi" xlink:type="simple">https://doi.org/10.1590/1676-0611-bn-2019-0879</ext-link></mixed-citation></ref><ref id="B15"><mixed-citation xmlns:xlink="http://www.w3.org/1999/xlink" xlink:type="simple"><person-group><name name-style="western"><surname>Jaume</surname><given-names>D</given-names></name><name name-style="western"><surname>Zapelloni</surname><given-names>F</given-names></name><name name-style="western"><surname>Pons</surname><given-names>J</given-names></name><name name-style="western"><surname>Juan</surname><given-names>C</given-names></name><name name-style="western"><surname>Jurado-Rivera</surname><given-names>JA</given-names></name></person-group> (<year>2021</year>) <article-title>The <italic><tp:taxon-name><tp:taxon-name-part taxon-name-part-type="genus">Hyalella</tp:taxon-name-part></tp:taxon-name></italic> species flock of Lake Titicaca (<tp:taxon-name><tp:taxon-name-part taxon-name-part-type="subphylum">Crustacea</tp:taxon-name-part></tp:taxon-name>: <tp:taxon-name><tp:taxon-name-part taxon-name-part-type="order">Amphipoda</tp:taxon-name-part></tp:taxon-name>): perspectives and drawbacks of DNA-based identification.</article-title><source>Contributions to Zoology</source><volume>90</volume>(<issue>4–5</issue>): <fpage>409</fpage>–<lpage>462</lpage>. <ext-link xlink:href="10.1163/18759866-bja10021" ext-link-type="doi" xlink:type="simple">https://doi.org/10.1163/18759866-bja10021</ext-link></mixed-citation></ref><ref id="B16"><mixed-citation xmlns:xlink="http://www.w3.org/1999/xlink" xlink:type="simple"><person-group><name name-style="western"><surname>Limberger</surname><given-names>M</given-names></name><name name-style="western"><surname>Castiglioni</surname><given-names>DDS</given-names></name><name name-style="western"><surname>Graichen</surname><given-names>DAS</given-names></name></person-group> (<year>2021</year>) <article-title>A new species of freshwater amphipod (<tp:taxon-name><tp:taxon-name-part taxon-name-part-type="subphylum">Crustacea</tp:taxon-name-part></tp:taxon-name>, <tp:taxon-name><tp:taxon-name-part taxon-name-part-type="superorder">Peracarida</tp:taxon-name-part></tp:taxon-name>, <tp:taxon-name><tp:taxon-name-part taxon-name-part-type="family">Hyalellidae</tp:taxon-name-part></tp:taxon-name>) from Southern Brazil.</article-title><source>Zootaxa</source><volume>5026</volume>(<issue>2</issue>): <fpage>182</fpage>–<lpage>200</lpage>. <ext-link xlink:href="10.11646/zootaxa.5026.2.2" ext-link-type="doi" xlink:type="simple">https://doi.org/10.11646/zootaxa.5026.2.2</ext-link></mixed-citation></ref><ref id="B24"><mixed-citation xmlns:xlink="http://www.w3.org/1999/xlink" xlink:type="simple"><person-group><name name-style="western"><surname>Rocha Penoni</surname><given-names>L</given-names></name><name name-style="western"><surname>Alvarenga Lares</surname><given-names>MM</given-names></name><name name-style="western"><surname>de Pádua Bueno</surname><given-names>AA</given-names></name></person-group> (<year>2021</year>) Description of two new species of the freshwater amphipod <italic><tp:taxon-name><tp:taxon-name-part taxon-name-part-type="genus">Hyalella</tp:taxon-name-part></tp:taxon-name></italic> Smith, 1874 (<tp:taxon-name><tp:taxon-name-part taxon-name-part-type="order">Amphipoda</tp:taxon-name-part></tp:taxon-name>: <tp:taxon-name><tp:taxon-name-part taxon-name-part-type="family">Hyalellidae</tp:taxon-name-part></tp:taxon-name>) from southeastern Brazil, with remarks on their population biology and reproduction. Journal of Crustacean Biology 41(3): ruab050. <ext-link xlink:href="10.1093/jcbiol/ruab050" ext-link-type="doi" xlink:type="simple">https://doi.org/10.1093/jcbiol/ruab050</ext-link></mixed-citation></ref><ref id="B29"><mixed-citation xmlns:xlink="http://www.w3.org/1999/xlink" xlink:type="simple"><person-group><name name-style="western"><surname>Talhaferro</surname><given-names>JT</given-names></name><name name-style="western"><surname>Pires</surname><given-names>MM</given-names></name><name name-style="western"><surname>Stenert</surname><given-names>C</given-names></name><name name-style="western"><surname>Maltchik</surname><given-names>L</given-names></name><name name-style="western"><surname>Bueno</surname><given-names>AADP</given-names></name><name name-style="western"><surname>Kotzian</surname><given-names>CB</given-names></name></person-group> (<year>2021a</year>) <article-title>Diversity and distribution of the genus <italic><tp:taxon-name><tp:taxon-name-part taxon-name-part-type="genus">Hyalella</tp:taxon-name-part></tp:taxon-name></italic> (<tp:taxon-name><tp:taxon-name-part taxon-name-part-type="subphylum">Crustacea</tp:taxon-name-part></tp:taxon-name>: <tp:taxon-name><tp:taxon-name-part taxon-name-part-type="order">Amphipoda</tp:taxon-name-part></tp:taxon-name>: <tp:taxon-name><tp:taxon-name-part taxon-name-part-type="family">Hyalellidae</tp:taxon-name-part></tp:taxon-name>) in temporary wetlands from the southern Brazilian Coastal Plain, with a taxonomic key to the species in the region.</article-title><source>Studies on Neotropical Fauna and Environment</source><volume>58</volume>(<issue>2</issue>): <fpage>356</fpage>–<lpage>372</lpage>. <ext-link xlink:href="10.1080/01650521.2021.1964902" ext-link-type="doi" xlink:type="simple">https://doi.org/10.1080/01650521.2021.1964902</ext-link></mixed-citation></ref><ref id="B30"><mixed-citation xmlns:xlink="http://www.w3.org/1999/xlink" xlink:type="simple"><person-group><name name-style="western"><surname>Talhaferro</surname><given-names>JT</given-names></name><name name-style="western"><surname>Bueno</surname><given-names>AALDP</given-names></name><name name-style="western"><surname>Pires</surname><given-names>MM</given-names></name><name name-style="western"><surname>Stenert</surname><given-names>C</given-names></name><name name-style="western"><surname>Maltchik</surname><given-names>L</given-names></name><name name-style="western"><surname>Kotzian</surname><given-names>CB</given-names></name></person-group> (<year>2021b</year>) Three new species of <italic><tp:taxon-name><tp:taxon-name-part taxon-name-part-type="genus">Hyalella</tp:taxon-name-part></tp:taxon-name></italic> (<tp:taxon-name><tp:taxon-name-part taxon-name-part-type="subphylum">Crustacea</tp:taxon-name-part></tp:taxon-name>: <tp:taxon-name><tp:taxon-name-part taxon-name-part-type="order">Amphipoda</tp:taxon-name-part></tp:taxon-name>: <tp:taxon-name><tp:taxon-name-part taxon-name-part-type="family">Hyalellidae</tp:taxon-name-part></tp:taxon-name>) from the Southern Brazilian Coastal Plain. Zootaxa 4970(2): e257292. <ext-link xlink:href="10.11646/zootaxa.4970.2.2" ext-link-type="doi" xlink:type="simple">https://doi.org/10.11646/zootaxa.4970.2.2</ext-link></mixed-citation></ref><ref id="B34"><mixed-citation xmlns:xlink="http://www.w3.org/1999/xlink" xlink:type="simple"><person-group><name name-style="western"><surname>Waller</surname><given-names>A</given-names></name><name name-style="western"><surname>González</surname><given-names>ER</given-names></name><name name-style="western"><surname>Verdi</surname><given-names>A</given-names></name><name name-style="western"><surname>Tomasco</surname><given-names>IH</given-names></name></person-group> (<year>2022</year>) <article-title>Genus <italic><tp:taxon-name><tp:taxon-name-part taxon-name-part-type="genus">Hyalella</tp:taxon-name-part></tp:taxon-name></italic> (<tp:taxon-name><tp:taxon-name-part taxon-name-part-type="order">Amphipoda</tp:taxon-name-part></tp:taxon-name>: <tp:taxon-name><tp:taxon-name-part taxon-name-part-type="family">Hyalellidae</tp:taxon-name-part></tp:taxon-name>) in Humid Pampas: molecular diversity and a provisional new species.</article-title><source>Arthropod Systematics &amp; Phylogeny</source><volume>80</volume>: <fpage>261</fpage>–<lpage>278</lpage>. <ext-link xlink:href="10.3897/asp.80.e79498" ext-link-type="doi" xlink:type="simple">https://doi.org/10.3897/asp.80.e79498</ext-link></mixed-citation></ref><ref id="B21"><mixed-citation xmlns:xlink="http://www.w3.org/1999/xlink" xlink:type="simple"><person-group><name name-style="western"><surname>Peralta</surname><given-names>MA</given-names></name><name name-style="western"><surname>Verónica</surname><given-names>IMÁ</given-names></name></person-group> (<year>2023</year>) <article-title>South America stygobiont crustaceans: A new species of <tp:taxon-name><tp:taxon-name-part taxon-name-part-type="family">Hyalellidae</tp:taxon-name-part></tp:taxon-name> (<tp:taxon-name><tp:taxon-name-part taxon-name-part-type="order">Amphipoda</tp:taxon-name-part></tp:taxon-name>) and new reports of <tp:taxon-name><tp:taxon-name-part taxon-name-part-type="family">Stygocarididae</tp:taxon-name-part></tp:taxon-name> (<tp:taxon-name><tp:taxon-name-part taxon-name-part-type="order">Anaspidacea</tp:taxon-name-part></tp:taxon-name>) and <tp:taxon-name><tp:taxon-name-part taxon-name-part-type="family">Protojaniridae</tp:taxon-name-part></tp:taxon-name> (<tp:taxon-name><tp:taxon-name-part taxon-name-part-type="order">Isopoda</tp:taxon-name-part></tp:taxon-name>) from Calingasta Valley, Pre-Andean region, San Juan, Argentina.</article-title><source>Zootaxa</source><volume>5264</volume>(<issue>1</issue>): <fpage>1</fpage>–<lpage>26</lpage>. <ext-link xlink:href="10.11646/zootaxa.5264.1.1" ext-link-type="doi" xlink:type="simple">https://doi.org/10.11646/zootaxa.5264.1.1</ext-link></mixed-citation></ref><ref id="B23"><mixed-citation xmlns:xlink="http://www.w3.org/1999/xlink" xlink:type="simple"><person-group><name name-style="western"><surname>Reis</surname><given-names>GO</given-names></name><name name-style="western"><surname>Bueno</surname><given-names>AAP</given-names></name><name name-style="western"><surname>Araujo</surname><given-names>PB</given-names></name></person-group> (<year>2023</year>) <article-title>Two new species of <italic><tp:taxon-name><tp:taxon-name-part taxon-name-part-type="genus">Hyalella</tp:taxon-name-part></tp:taxon-name></italic> Smith, 1874 (<tp:taxon-name><tp:taxon-name-part taxon-name-part-type="class">Malacostraca</tp:taxon-name-part></tp:taxon-name>: <tp:taxon-name><tp:taxon-name-part taxon-name-part-type="order">Amphipoda</tp:taxon-name-part></tp:taxon-name>: <tp:taxon-name><tp:taxon-name-part taxon-name-part-type="family">Hyalellidae</tp:taxon-name-part></tp:taxon-name>) from the state of Santa Catarina, Brazil.</article-title><source>Zootaxa</source><volume>5319</volume>(<issue>3</issue>): <fpage>351</fpage>–<lpage>372</lpage>. <ext-link xlink:href="10.11646/zootaxa.5319.3.3" ext-link-type="doi" xlink:type="simple">https://doi.org/10.11646/zootaxa.5319.3.3</ext-link></mixed-citation></ref><ref id="B1"><mixed-citation xmlns:xlink="http://www.w3.org/1999/xlink" xlink:type="simple"><person-group><name name-style="western"><surname>Bastos-Pereira</surname><given-names>R</given-names></name><name name-style="western"><surname>Bueno</surname><given-names>ADP</given-names></name></person-group> (<year>2012</year>) <article-title>New species and new report of <italic><tp:taxon-name><tp:taxon-name-part taxon-name-part-type="genus">Hyalella</tp:taxon-name-part></tp:taxon-name></italic> SI Smith, 1874 (<tp:taxon-name><tp:taxon-name-part taxon-name-part-type="subphylum">Crustacea</tp:taxon-name-part></tp:taxon-name>: <tp:taxon-name><tp:taxon-name-part taxon-name-part-type="order">Amphipoda</tp:taxon-name-part></tp:taxon-name>: <tp:taxon-name><tp:taxon-name-part taxon-name-part-type="family">Dogielinotidae</tp:taxon-name-part></tp:taxon-name>) from Minas Gerais state, Southeastern Brazil.</article-title><source>Zootaxa</source><volume>3350</volume>(<issue>1</issue>): <fpage>58</fpage>–<lpage>68</lpage>. <ext-link xlink:href="10.11646/zootaxa.3350.1.4" ext-link-type="doi" xlink:type="simple">https://doi.org/10.11646/zootaxa.3350.1.4</ext-link></mixed-citation></ref><ref id="B25"><mixed-citation xmlns:xlink="http://www.w3.org/1999/xlink" xlink:type="simple"><person-group><name name-style="western"><surname>Rodrigues</surname><given-names>SG</given-names></name><name name-style="western"><surname>Bueno</surname><given-names>ADP</given-names></name><name name-style="western"><surname>Ferreira</surname><given-names>RL</given-names></name></person-group> (<year>2014</year>) <article-title>A new troglobiotic species of <italic><tp:taxon-name><tp:taxon-name-part taxon-name-part-type="genus">Hyalella</tp:taxon-name-part></tp:taxon-name></italic> (<tp:taxon-name><tp:taxon-name-part taxon-name-part-type="subphylum">Crustacea</tp:taxon-name-part></tp:taxon-name>, <tp:taxon-name><tp:taxon-name-part taxon-name-part-type="order">Amphipoda</tp:taxon-name-part></tp:taxon-name>, <tp:taxon-name><tp:taxon-name-part taxon-name-part-type="family">Hyalellidae</tp:taxon-name-part></tp:taxon-name>) with a taxonomic key for the Brazilian species.</article-title><source>Zootaxa</source><volume>3815</volume>(<issue>2</issue>): <fpage>200</fpage>–<lpage>214</lpage>. <ext-link xlink:href="10.11646/zootaxa.3815.2.2" ext-link-type="doi" xlink:type="simple">https://doi.org/10.11646/zootaxa.3815.2.2</ext-link></mixed-citation></ref><ref id="B2"><mixed-citation xmlns:xlink="http://www.w3.org/1999/xlink" xlink:type="simple"><person-group><name name-style="western"><surname>Bousfield</surname><given-names>EL</given-names></name></person-group> (<year>1996</year>) <article-title>A contribution to the reclassification of Neotropical freshwater hyalellid amphipods (<tp:taxon-name><tp:taxon-name-part taxon-name-part-type="subphylum">Crustacea</tp:taxon-name-part></tp:taxon-name>: <tp:taxon-name><tp:taxon-name-part taxon-name-part-type="suborder">Gammaridea</tp:taxon-name-part></tp:taxon-name>, <tp:taxon-name><tp:taxon-name-part taxon-name-part-type="superfamily">Talitroidea</tp:taxon-name-part></tp:taxon-name>).</article-title><source>Bolletino del Museo Civico di Storia Naturale di Verona</source><volume>20</volume>: <fpage>175</fpage>–<lpage>224</lpage>.</mixed-citation></ref><ref id="B27"><mixed-citation xmlns:xlink="http://www.w3.org/1999/xlink" xlink:type="simple"><person-group><name name-style="western"><surname>Streck</surname><given-names>MT</given-names></name><name name-style="western"><surname>Cardoso</surname><given-names>GM</given-names></name><name name-style="western"><surname>Rodrigues</surname><given-names>SG</given-names></name><name name-style="western"><surname>Graichen</surname><given-names>DAS</given-names></name><name name-style="western"><surname>Castiglioni</surname><given-names>DS</given-names></name></person-group> (<year>2017</year>) <article-title>Two new species of <italic><tp:taxon-name><tp:taxon-name-part taxon-name-part-type="genus">Hyalella</tp:taxon-name-part></tp:taxon-name></italic> (<tp:taxon-name><tp:taxon-name-part taxon-name-part-type="subphylum">Crustacea</tp:taxon-name-part></tp:taxon-name>, <tp:taxon-name><tp:taxon-name-part taxon-name-part-type="order">Amphipoda</tp:taxon-name-part></tp:taxon-name>, <tp:taxon-name><tp:taxon-name-part taxon-name-part-type="family">Hyalellidae</tp:taxon-name-part></tp:taxon-name>) from state of Rio Grande do Sul, Southern Brazil.</article-title><source>Zootaxa</source><volume>4337</volume>(<issue>2</issue>): <fpage>263</fpage>–<lpage>278</lpage>. <ext-link xlink:href="10.11646/zootaxa.4337.2.5" ext-link-type="doi" xlink:type="simple">https://doi.org/10.11646/zootaxa.4337.2.5</ext-link></mixed-citation></ref><ref id="B8"><mixed-citation xmlns:xlink="http://www.w3.org/1999/xlink" xlink:type="simple"><person-group><name name-style="western"><surname>Dos Santos</surname><given-names>A</given-names></name><name name-style="western"><surname>Araujo</surname><given-names>P</given-names></name><name name-style="western"><surname>Bond-Buckup</surname><given-names>G</given-names></name></person-group> (<year>2008</year>) <article-title>New species and new reports of <italic><tp:taxon-name><tp:taxon-name-part taxon-name-part-type="genus">Hyalella</tp:taxon-name-part></tp:taxon-name></italic> (<tp:taxon-name><tp:taxon-name-part taxon-name-part-type="subphylum">Crustacea</tp:taxon-name-part></tp:taxon-name>, <tp:taxon-name><tp:taxon-name-part taxon-name-part-type="order">Amphipoda</tp:taxon-name-part></tp:taxon-name>, <tp:taxon-name><tp:taxon-name-part taxon-name-part-type="family">Dogielinotidae</tp:taxon-name-part></tp:taxon-name>) from Argentina.</article-title><source>Zootaxa</source><volume>1760</volume>(<issue>1</issue>): <fpage>24</fpage>–<lpage>36</lpage>. <ext-link xlink:href="10.11646/zootaxa.1760.1.2" ext-link-type="doi" xlink:type="simple">https://doi.org/10.11646/zootaxa.1760.1.2</ext-link></mixed-citation></ref><ref id="B20"><mixed-citation xmlns:xlink="http://www.w3.org/1999/xlink" xlink:type="simple"><person-group><name name-style="western"><surname>Peralta</surname><given-names>MA</given-names></name><name name-style="western"><surname>Miranda</surname><given-names>AVI</given-names></name></person-group> (<year>2019</year>) <article-title>A new species of <italic><tp:taxon-name><tp:taxon-name-part taxon-name-part-type="genus">Hyalella</tp:taxon-name-part></tp:taxon-name></italic> (<tp:taxon-name><tp:taxon-name-part taxon-name-part-type="subphylum">Crustacea</tp:taxon-name-part></tp:taxon-name>, <tp:taxon-name><tp:taxon-name-part taxon-name-part-type="order">Amphipoda</tp:taxon-name-part></tp:taxon-name>, <tp:taxon-name><tp:taxon-name-part taxon-name-part-type="family">Hyalellidae</tp:taxon-name-part></tp:taxon-name>) from the Puna biogeographic province in Argentina.</article-title><source>ZooKeys</source><volume>865</volume>: <fpage>87</fpage>–<lpage>102</lpage>. <ext-link xlink:href="10.3897/zookeys.865.32878" ext-link-type="doi" xlink:type="simple">https://doi.org/10.3897/zookeys.865.32878</ext-link></mixed-citation></ref><ref id="B33"><mixed-citation xmlns:xlink="http://www.w3.org/1999/xlink" xlink:type="simple"><person-group><name name-style="western"><surname>Vernica</surname><given-names>IMG</given-names></name><name name-style="western"><surname>Alejandra</surname><given-names>PM</given-names></name></person-group> (<year>2022</year>) <article-title>A new <italic><tp:taxon-name><tp:taxon-name-part taxon-name-part-type="genus">Hyalella</tp:taxon-name-part></tp:taxon-name></italic> species (<tp:taxon-name><tp:taxon-name-part taxon-name-part-type="subphylum">Crustacea</tp:taxon-name-part></tp:taxon-name>: <tp:taxon-name><tp:taxon-name-part taxon-name-part-type="order">Amphipoda</tp:taxon-name-part></tp:taxon-name>: <tp:taxon-name><tp:taxon-name-part taxon-name-part-type="family">Hyalellidae</tp:taxon-name-part></tp:taxon-name>) from South American Highlands (Argentina) with comments on its cuticular ultrastructure.</article-title><source>Zootaxa</source><volume>5105</volume>(<issue>2</issue>): <fpage>202</fpage>–<lpage>218</lpage>. <ext-link xlink:href="10.11646/zootaxa.5105.2.2" ext-link-type="doi" xlink:type="simple">https://doi.org/10.11646/zootaxa.5105.2.2</ext-link></mixed-citation></ref><ref id="B26"><mixed-citation xmlns:xlink="http://www.w3.org/1999/xlink" xlink:type="simple"><person-group><name name-style="western"><surname>Shoemaker</surname><given-names>CR</given-names></name></person-group> (<year>1942</year>) <article-title>A new species of <tp:taxon-name><tp:taxon-name-part taxon-name-part-type="order">Amphipoda</tp:taxon-name-part></tp:taxon-name> from Uruguay and Brazil.</article-title><source>Journal of the Washington Academy of Sciences</source><volume>32</volume>(<issue>3</issue>): <fpage>80</fpage>–<lpage>82</lpage>.</mixed-citation></ref><ref id="B12"><mixed-citation xmlns:xlink="http://www.w3.org/1999/xlink" xlink:type="simple"><person-group><name name-style="western"><surname>Grosso</surname><given-names>LE</given-names></name><name name-style="western"><surname>Peralta</surname><given-names>M</given-names></name></person-group> (<year>1999</year>) <article-title>Anfípodos de agua dulce sudamericanos. Revisión del género <italic><tp:taxon-name><tp:taxon-name-part taxon-name-part-type="genus">Hyalella</tp:taxon-name-part></tp:taxon-name></italic> Smith.</article-title><source>Acta Zoológica Lilloana</source><volume>45</volume>(<issue>1</issue>): <fpage>79</fpage>–<lpage>98</lpage>.</mixed-citation></ref><ref id="B13"><mixed-citation xmlns:xlink="http://www.w3.org/1999/xlink" xlink:type="simple"><person-group><name name-style="western"><surname>Hordijk</surname><given-names>KAC</given-names></name><name name-style="western"><surname>Pottie</surname><given-names>SB</given-names></name><name name-style="western"><surname>Ayala</surname><given-names>J</given-names></name></person-group> (<year>2023</year>) <article-title>A preliminary examination of burrow use of the understudied <italic><tp:taxon-name><tp:taxon-name-part taxon-name-part-type="genus">Ctenomys</tp:taxon-name-part><tp:taxon-name-part taxon-name-part-type="species">pilarensis</tp:taxon-name-part></tp:taxon-name></italic> in Ñeembucú, Paraguay.</article-title><source><tp:taxon-name><tp:taxon-name-part taxon-name-part-type="class">Mammalia</tp:taxon-name-part></tp:taxon-name></source><volume>87</volume>(<issue>5</issue>): <fpage>464</fpage>–<lpage>468</lpage>. <ext-link xlink:href="10.1515/mammalia-2023-0041" ext-link-type="doi" xlink:type="simple">https://doi.org/10.1515/mammalia-2023-0041</ext-link></mixed-citation></ref><ref id="B7"><mixed-citation xmlns:xlink="http://www.w3.org/1999/xlink" xlink:type="simple"><person-group><name name-style="western"><surname>Dickens</surname><given-names>JK</given-names></name><name name-style="western"><surname>Schoenberger</surname><given-names>D</given-names></name><name name-style="western"><surname>VanCompernolle</surname><given-names>M</given-names></name></person-group> (<year>2020</year>) <article-title>Guide to the <tp:taxon-name><tp:taxon-name-part taxon-name-part-type="order">Odonata</tp:taxon-name-part></tp:taxon-name> of central Ñeembucú, Paraguay: Indicator species of wetland habitats.</article-title><source>International Journal of Odonatology</source><volume>23</volume>(<issue>3</issue>): <fpage>239</fpage>–<lpage>289</lpage>. <ext-link xlink:href="10.1080/13887890.2020.1768157" ext-link-type="doi" xlink:type="simple">https://doi.org/10.1080/13887890.2020.1768157</ext-link></mixed-citation></ref><ref id="B19"><mixed-citation xmlns:xlink="http://www.w3.org/1999/xlink" xlink:type="simple"><person-group><name name-style="western"><surname>Mereles</surname><given-names>MF</given-names></name><name name-style="western"><surname>Céspedes</surname><given-names>G</given-names></name><name name-style="western"><surname>Cartes</surname><given-names>JL</given-names></name><name name-style="western"><surname>Goerzen</surname><given-names>R</given-names></name><name name-style="western"><surname>De Egea-Elsam</surname><given-names>J</given-names></name><name name-style="western"><surname>Rodríguez</surname><given-names>L</given-names></name><name name-style="western"><surname>Yanosky</surname><given-names>A</given-names></name><name name-style="western"><surname>Villalba</surname><given-names>L</given-names></name><name name-style="western"><surname>Weiler</surname><given-names>A</given-names></name><name name-style="western"><surname>Cacciali</surname><given-names>P</given-names></name></person-group> (<year>2020</year>) <article-title>Biological corridors as a connectivity tool in the region of the Great American Chaco: Identification of biodiversity hotspots in the ecoregions of the Paraguayan Chaco.</article-title><source>Restoration Ecology</source><volume>2</volume>(<issue>1</issue>): <fpage>20</fpage>–<lpage>26</lpage>. <ext-link xlink:href="10.30564/re.v2i1.1324" ext-link-type="doi" xlink:type="simple">https://doi.org/10.30564/re.v2i1.1324</ext-link></mixed-citation></ref></ref-list></tp:taxon-treatment>
